# Supplementary material for: Sampling and pyrosequencing methods for characterizing bacterial communities in the human gut using 16S sequence tags
Source: BMC Microbiol. 2010 Jul 30;10:206. doi: 10.1186/1471-2180-10-206 (PMC2921404; doi:10.1186/1471-2180-10-206)
Supplement: Additional file 1 — Table S1. Samples analyzed in the study of methods for storage and DNA isolation. This table summarizes the samples studied comparing methods for storage and DNA isolation. [file 1471-2180-10-206-S1.XLS]

## Sheet: Sheet1
Supplementary Table S1: Summary of samples in the storage and purification methods study. DNA was amplified using the BSF8 / BSR357 16S primer pair, purified in a gel, and sequenced in the reverse direction using the FLX platform.
Sample	Subject	Storage method	DNA extraction method	Reads passing QC
A1	1001	frozen	qiagen	8992
A2	1001	frozen (secondary site)	qiagen	7584
A3	1001	frozen	mobio	9501
A4	1001	4C24h	qiagen	7006
A5	1001	4C48h	qiagen	8632
A6	1001	PSP48h	PSP	12804
A7	1002	frozen	qiagen	8454
A8	1002	frozen (secondary site)	qiagen	9241
A9	1002	frozen	mobio	8262
A10	1002	4C24h	qiagen	8558
A11	1002	4C48h	qiagen	10375
A12	1002	PSP48h	PSP	18647
A13	1002	frozen	qiagen (70C)	10075
A14	1003	frozen	qiagen	8806
A15	1003	frozen (secondary site)	qiagen	7324
A16	1003	frozen	mobio	6699
A17	1003	4C24h	qiagen	5130
A18	1003	4C48h	qiagen	733
A19	1003	PSP48h	PSP	8620
A20	1004	frozen	qiagen	10613
A21	1004	frozen (secondary site)	qiagen	8474
A22	1004	4C24h	qiagen	7804
A23	1004	4C48h	qiagen	7751
A24	1004	PSP48h	PSP	8875
A25	1004	fresh	qiagen	7869
A26	1006	frozen	qiagen	7989
A27	1006	frozen (secondary site)	qiagen	7641
A28	1006	4C24h	qiagen	8115
A29	1006	4C48h	qiagen	6715
A30	1006	PSP48h	PSP	8861
A31	1007	frozen	qiagen	7577
A32	1007	frozen	qiagen	8264
A33	1007	4C24h	qiagen	6221
A34	1007	4C48h	qiagen	6058
A35	1007	PSP48h	PSP	9953
A36	1008	frozen	qiagen	8431
A37	1008	frozen (secondary site)	qiagen	8079
A38	1008	4C24h	qiagen	9203
A39	1008	4C48h	qiagen	8033
A40	1008	PSP48h	PSP	9656
A41	1008	fresh	qiagen	7944
A42	1009	frozen	qiagen	7536
A43	1009	frozen (secondary site)	qiagen	8434
A44	1009	4C24h	qiagen	8233
A45	1009	4C48h	qiagen	7989
A46	1009	PSP48h	PSP	8347
A47	1010	frozen	qiagen	5438
A48	1010	frozen (secondary site)	qiagen	8266
A49	1010	4C24h	qiagen	8717
A50	1010	4C48h	qiagen	8634
A51	1010	PSP48h	PSP	9046
A52	1010	fresh	qiagen	7149
A53	1011	frozen	qiagen	8367
A54	1011	frozen (secondary site)	qiagen	7346
A55	1011	4C24h	qiagen	8860
A56	1011	4C48h	qiagen	7781
A57	1011	PSP48h	PSP	7457
			Total	473169
