# Supplementary material for: Sampling and pyrosequencing methods for characterizing bacterial communities in the human gut using 16S sequence tags
Source: BMC Microbiol. 2010 Jul 30;10:206. doi: 10.1186/1471-2180-10-206 (PMC2921404; doi:10.1186/1471-2180-10-206)
Supplement: Additional file 2 — Table S2. Samples analyzed in the study of variable region primers. This table summarizes the samples used specifically in the analysis of different variable region primers. [file 1471-2180-10-206-S2.XLS]

## Sheet: Sheet1
Supplementary Table S2: Summary of samples in the primer comparison study. DNA from immediately frozen samples was extracted using the Qaigen method and sequenced in the reverse direction using the Titanium platform.
Sample	Subject	PCR cycles	16S primer pair	DNA purification method	Reads passing QC
C1	1003	30	BSF8 / BSR357	gel	22079
C2	1003	20	27f / 534r	gel	22758
C3	1003	30	BSF8 / BSR534	gel	22899
C4	1003	30	357f / 926r	gel	16530
C5	1003	30	BSF343 / BSR926	gel	26495
C6	1003	30	968f / 1492r	gel	16211
C7	1003	30	BSF917 / BSR1492	gel	20033
C8	1007	30	BSF8 / BSR357	gel	23370
C9	1007	20	27f / 534r	bead	35154
C10	1007	30	BSF8 / BSR534	gel	23772
C11	1007	30	357f / 926r	gel	15861
C12	1007	30	BSF343 / BSR926	gel	15674
C13	1007	30	968f / 1492r	gel	16082
C14	1007	30	BSF917 / BSR1492	gel	19028
				Sum	295946
