# Supplementary material for: Sampling and pyrosequencing methods for characterizing bacterial communities in the human gut using 16S sequence tags
Source: BMC Microbiol. 2010 Jul 30;10:206. doi: 10.1186/1471-2180-10-206 (PMC2921404; doi:10.1186/1471-2180-10-206)
Supplement: Additional file 3 — Table S3. Sequences of primers used for amplification. This table contains the sequences of primers used for PCR amplification. [file 1471-2180-10-206-S3.XLS]

## Sheet: Sheet1
Supplementary Table S3. Sequences of oligonuceotide primers used in this study.
Primer pair	16S variable region queried	Sequencing chemistry	Adaptor B	Sequence forward	Adaptor A	Sequence reverse
27f(bsf8)/357R	v1-v2	GS FLX	GCCTTGCCAGCCCGCTCAG	AGAGTTTGATCCTGGCTCAG	GCCTCCCTCGCGCCATCAG	CTGCTGCCTYCCGTA
27f / 534r	v1-v3	Titanium	CCTATCCCCTGTGTGCCTTGGCAGTCTCAG	AGAGTTTGATCCTGGCTCAG	CCATCTCATCCCTGCGTGTCTCCGACTCAG	ATTACCGCGGCTGCTGG
BSF8 / BSR534	v1-v3*	Titanium	CCTATCCCCTGTGTGCCTTGGCAGTCTCAG	AGAGTTTGATCCTGGCTCAG	CCATCTCATCCCTGCGTGTCTCCGACTCAG	ATTACCGCGGCTGCTGGC
357f / 926r	v3-v5	Titanium	CCTATCCCCTGTGTGCCTTGGCAGTCTCAG	CCTACGGGAGGCAGCAG	CCATCTCATCCCTGCGTGTCTCCGACTCAG	CCGTCAATTCMTTTRAGT
BSF343 / BSR926	v3-v5*	Titanium	CCTATCCCCTGTGTGCCTTGGCAGTCTCAG	TACGGRAGGCAGCAG	CCATCTCATCCCTGCGTGTCTCCGACTCAG	CCGTCAATTYYTTTRAGTTT
968f / 1492r	v6-v9	Titanium	CCTATCCCCTGTGTGCCTTGGCAGTCTCAG	AACGCGAAGAACCTTAC	CCATCTCATCCCTGCGTGTCTCCGACTCAG	TACGGYTACCTTGTTAYGACTT
BSF917 / BSR1492	v6-v9*	Titanium	CCTATCCCCTGTGTGCCTTGGCAGTCTCAG	GAATTGACGGGGRCCC	CCATCTCATCCCTGCGTGTCTCCGACTCAG	GYTACCTTGTTAYGACTT
For all primers, a bar code was included between the 5' adaptor and the 3' 16S sequence
adaptor name	primer name	adaptor	primer
B	27f	CCTATCCCCTGTGTGCCTTGGCAGTCTCAG	AGAGTTTGATCCTGGCTCAG
A	534r	CCATCTCATCCCTGCGTGTCTCCGACTCAG	ATTACCGCGGCTGCTGG
B	357f	CCTATCCCCTGTGTGCCTTGGCAGTCTCAG	CCTACGGGAGGCAGCAG
A	926r	CCATCTCATCCCTGCGTGTCTCCGACTCAG	CCGTCAATTCMTTTRAGT
B	968f	CCTATCCCCTGTGTGCCTTGGCAGTCTCAG	AACGCGAAGAACCTTAC
A	1492r	CCATCTCATCCCTGCGTGTCTCCGACTCAG	TACGGYTACCTTGTTAYGACTT
B	BSF8	CCTATCCCCTGTGTGCCTTGGCAGTCTCAG	AGAGTTTGATCCTGGCTCAG
A	BSR534	CCATCTCATCCCTGCGTGTCTCCGACTCAG	ATTACCGCGGCTGCTGGC
B	BSF343	CCTATCCCCTGTGTGCCTTGGCAGTCTCAG	TACGGRAGGCAGCAG
A	BSR926	CCATCTCATCCCTGCGTGTCTCCGACTCAG	CCGTCAATTYYTTTRAGTTT
B	BSF917	CCTATCCCCTGTGTGCCTTGGCAGTCTCAG	GAATTGACGGGGRCCC
A	BSR1492	CCATCTCATCCCTGCGTGTCTCCGACTCAG	GYTACCTTGTTAYGACTT
