# Supplementary material for: Sampling and pyrosequencing methods for characterizing bacterial communities in the human gut using 16S sequence tags
Source: BMC Microbiol. 2010 Jul 30;10:206. doi: 10.1186/1471-2180-10-206 (PMC2921404; doi:10.1186/1471-2180-10-206)
Supplement: Additional file 4 — Table S4. Samples analyzed in the study of the cloned DNA mock community. This table summarizes the samples used in the study of the cloned DNA mock community. [file 1471-2180-10-206-S4.XLS]

## Sheet: Sheet1
Supplementary Table S4: Summary of samples in the mock cloned 16S community study. DNA was amplified using the BSF8 / BSR357 16S primer pair, purified in a gel, and sequenced in the reverse direction using the FLX platform.
Sample	Mixture	Polymerase	Reads passing QC
B1	Staggered	GreenTaq	24496
B2	Staggered	Taq	1895
B3	Even	Taq	1770
		Sum	28161
